# Supplementary material for: Modeling the Spatial Distribution of Plateau Pika (Ochotona curzoniae) in the Qinghai Lake Basin, China
Source: Animals (Basel). 2019 Oct 21;9(10):843. doi: 10.3390/ani9100843 (PMC6827031; doi:10.3390/ani9100843)
Supplement: Supplementary file 1 [file animals-09-00843-s001.zip]

Archive with 1 entries (1 files):
- animals-607739-supplementary.xlsx
