# Supplementary material for: Modeling the Spatial Distribution of Plateau Pika (Ochotona curzoniae) in the Qinghai Lake Basin, China
Source: Animals (Basel). 2019 Oct 21;9(10):843. doi: 10.3390/ani9100843 (PMC6827031; doi:10.3390/ani9100843)
Supplement: Supplementary file 1 [file animals-09-00843-s001.zip › animals-607739-supplementary.xlsx]

## Sheet: Supplementary Materials 1
Type	Variable	Abbreviation
Topographic data	Altitude	altitude
	Slope	slope
	Aspect	aspect
	Topographic wetness index	twi
Soil data	Bulk density 0-5 cm	bd_0-5
	Bulk density 5-15 cm	bd_5-15
	the content of clay 0-5 cm	clay_0-5
	the content of clay 5-15 cm	clay_5-15
	the content of sand 0-5 cm	sand_0-5
	the content of sand 5-15 cm	sand_5-15
	Organic carbon 0-5 cm	oc_0-5
	Organic carbon 5-15 cm	oc_5-15
	Coarse fragments volumetric 0-5 cm	cfv_0-5
	Coarse fragments volumetric 5-15 cm	cfv_5-15
	Soil type	soil_type
Vegetation data	NDVI mean value in 2015	2015ndvi_mean
	NDVI maximum value in 2015	2015ndvi_max
	NDVI minimum value in 2015	2015ndvi_min
	NDVI standard deviation in 2015	2015ndvi_std
	EVI mean value in 2015	2015evi_mean
	EVI maximum value in 2015	2015evi_max
	EVI minimum value in 2015	2015evi_min
	EVI standard deviation in 2015	2015evi_std
	LAI mean value in 2015	2015lai_mean
	LAI maximum value in 2015	2015lai_max
	LAI minimum value in 2015	2015lai_min
	LAI standard deviation in 2015	2015lai_std
	Vegetation type	vegetation_type
River distribution	Distance to river	dis_to_river
Bioclimatic data	Annual mean air temperature	bio1
	Air temperature diurnal range (mean of monthly (maximum – minimum))	bio2
	Isothermality (bio2/bio7)	bio3
	Air temperature seasonality (standard deviation)	bio4
	Maximum air temperature of warmest month	bio5
	Minimum air temperature of coldest month	bio6
	Air temperature annual range (bio5 – bio6)	bio7
	Mean air temperature of wettest quarter	bio8
	Mean air temperature of driest quarter	bio9
	Mean air temperature of warmest quarter	bio10
	Mean air temperature of coldest quarter	bio11
	Annual precipitation	bio12
	Precipitation of wettest month	bio13
	Precipitation of driest month	bio14
	Precipitation seasonality (coefficient of variation)	bio15
	Precipitation of wettest quarter	bio16
	Precipitation of driest quarter	bio17
	Precipitation of warmest quarter	bio18
	Precipitation of coldest quarter	bio19
Land surface temperature	LST-day mean value	lst_day_mean
	LST-day maximum value	lst_day_max
	LST-day minimum value	lst_day_min
	LST-day standard deviation	lst_day_std
	LST-night mean value	lst_night_mean
	LST-night maximum value	lst_night_max
	LST-night minimum value	lst_night_min
	LST-night standard deviation	lst_night_std
Anthropogenic variables	Distance to road	dis_to_road
	Distance to resident site	dis_to_resident

## Sheet: Supplementary Materials 2
Abbreviation	2015evi_max	2015evi_mean	2015evi_min	2015evi_std	2015lai_max	2015lai_mean	2015lai_min	2015lai_std	2015ndvi_max	2015ndvi_mean	2015ndvi_min	2015ndvi_std	altitude	aspect	bd_0-5	bd_5-15	bio1	bio2	bio3	bio4	bio5	bio6	bio7	bio8	bio9	bio10	bio11	bio12	bio13	bio14	bio15	bio16	bio17	bio18	bio19	cfv_0-5	cfv_5-15	clay_0-5	clay_5-15	dis_to_resident	dis_to_river	dis_to_road	lst_day_max	lst_day_mean	lst_day_min	lst_day_std	lst_night_max	lst_night_mean	lst_night_min
2015evi_max		0.97703	0.552751	0.971613	0.28766	-0.0607677	-0.175505	0.91412	0.967631	0.968952	0.593684	0.930093	-0.503181	-0.00817466	0.170787	0.170796	0.467579	0.047426	0.380749	-0.397638	0.37122	0.530125	-0.251232	0.412459	0.525905	0.412459	0.513094	0.202476	0.146717	-0.129628	-0.00808813	0.174731	-0.35184	0.174731	-0.528248	-0.0216335	-0.0216081	0.449277	0.443949	-0.533519	0.00772231	-0.50667	0.140621	0.320679	-0.121035	0.0747814	0.323634	0.21873	-0.179534
2015evi_mean			0.670697	0.922675	0.257743	-0.0853728	-0.198545	0.898339	0.949501	0.981833	0.698059	0.877928	-0.569782	-0.00976121	0.24826	0.248243	0.535286	0.141286	0.443528	-0.355542	0.456934	0.586374	-0.175347	0.493195	0.584491	0.493195	0.574246	0.14355	0.0814673	-0.152101	-0.0509097	0.108715	-0.414802	0.108715	-0.572407	-0.0577128	-0.0592921	0.455072	0.449372	-0.58009	0.00416397	-0.526965	0.242742	0.411227	-0.0917589	0.0470779	0.392964	0.237785	-0.210262
2015evi_min				0.381547	0.0893447	-0.105165	-0.167259	0.497727	0.527752	0.627119	0.933162	0.332968	-0.492389	-0.0016523	0.340741	0.340614	0.487216	0.388301	0.438036	-0.0269645	0.510434	0.473898	0.170715	0.508528	0.48052	0.508528	0.481815	-0.155222	-0.216959	-0.125379	-0.198744	-0.197775	-0.406781	-0.197775	-0.408114	-0.17677	-0.181115	0.326941	0.322273	-0.485677	0.0324613	-0.360435	0.41888	0.559714	0.0617971	-0.0939299	0.393775	0.20682	-0.185235
2015evi_std					0.315625	-0.0261826	-0.139646	0.904406	0.944743	0.92125	0.449732	0.958775	-0.440533	-0.0171956	0.10468	0.104727	0.406917	-0.0150937	0.326113	-0.411897	0.30126	0.473885	-0.292263	0.344422	0.466865	0.344422	0.454678	0.23611	0.188139	-0.104061	0.020031	0.214272	-0.296616	0.214272	-0.479193	0.0152634	0.0161959	0.431982	0.427109	-0.483661	0.0119319	-0.479413	0.0508733	0.226087	-0.137936	0.0934666	0.271556	0.194683	-0.157131
2015lai_max						0.924146	0.870913	0.380111	0.28183	0.266279	0.113893	0.295268	-0.361548	-0.0519707	0.0643335	0.0644027	0.3459	0.0673786	0.25222	-0.245257	0.28145	0.369944	-0.125744	0.31044	0.350976	0.31044	0.365432	0.154311	0.119835	-0.0818742	-0.0278732	0.129875	-0.278489	0.129875	-0.362289	-0.0620029	-0.0566779	-0.141748	-0.153051	-0.292164	-0.038848	-0.267565	0.100613	0.036436	-0.107147	0.130353	0.353539	0.175819	-0.141875
2015lai_mean							0.992095	0.00456153	-0.051464	-0.0711772	-0.098536	-0.0242567	-0.192986	-0.0476008	0.00960018	0.00968314	0.192123	0.0417739	0.123379	-0.123542	0.154117	0.194857	-0.0532366	0.170673	0.176379	0.170673	0.195427	0.100123	0.0814699	-0.0339121	-0.0343531	0.0836565	-0.148873	0.0836565	-0.179849	-0.0640201	-0.0586949	-0.313674	-0.324075	-0.119785	-0.0461018	-0.109304	0.0606824	-0.0765432	-0.0752943	0.11643	0.254233	0.106257	-0.0845074
2015lai_min								-0.118636	-0.161157	-0.182936	-0.167345	-0.129943	-0.122252	-0.0449203	-0.0163377	-0.0162553	0.128076	0.0308311	0.0698059	-0.0723726	0.100408	0.121518	-0.0236889	0.111484	0.104322	0.111484	0.123805	0.0743433	0.062217	-0.0183565	-0.0348364	0.0617126	-0.095262	0.0617126	-0.105717	-0.0631844	-0.0579333	-0.359533	-0.369298	-0.0560253	-0.0430947	-0.0499562	0.040079	-0.113127	-0.0592914	0.105042	0.206563	0.0786683	-0.0579422
2015lai_std									0.874498	0.885657	0.547331	0.844284	-0.498422	-0.0203218	0.135608	0.135605	0.467894	0.0802021	0.374889	-0.352656	0.380005	0.516112	-0.203426	0.417145	0.509276	0.417145	0.502809	0.167388	0.121119	-0.124307	0.0100917	0.141819	-0.384525	0.141819	-0.528666	-0.00614747	-0.00526266	0.391195	0.38664	-0.487751	-0.00245798	-0.447118	0.137693	0.290227	-0.108076	0.0689817	0.33595	0.210312	-0.181326
2015ndvi_max										0.977798	0.578988	0.963426	-0.489214	-0.0217007	0.190672	0.190693	0.460613	0.0828554	0.382488	-0.352768	0.37622	0.514393	-0.208324	0.410334	0.517175	0.410334	0.497769	0.144722	0.086468	-0.135821	-0.0274699	0.117296	-0.324112	0.117296	-0.509489	-0.0283018	-0.0278499	0.454869	0.448384	-0.558294	0.0108748	-0.530756	0.109212	0.330446	-0.0930165	0.0418208	0.341071	0.229963	-0.164014
2015ndvi_mean											0.678665	0.911063	-0.554283	-0.0112716	0.230944	0.230929	0.52516	0.138558	0.447949	-0.362443	0.442093	0.574387	-0.183937	0.477633	0.577007	0.477633	0.562656	0.141355	0.0770571	-0.149746	-0.0589789	0.106021	-0.386765	0.106021	-0.5636	-0.0411277	-0.0419173	0.449792	0.443511	-0.58479	0.00360664	-0.545178	0.195688	0.393517	-0.0924565	0.0421893	0.392879	0.243972	-0.200812
2015ndvi_min												0.37686	-0.523219	-0.00260508	0.348381	0.34825	0.528679	0.452338	0.527788	-0.0458257	0.54701	0.50525	0.188225	0.544596	0.517626	0.544596	0.522124	-0.169126	-0.237662	-0.126541	-0.244736	-0.219715	-0.426408	-0.219715	-0.438474	-0.146022	-0.150333	0.350045	0.34451	-0.535498	0.0396871	-0.390837	0.424285	0.584988	0.0665649	-0.105442	0.434616	0.235868	-0.193121
2015ndvi_std													-0.397169	-0.0299548	0.111354	0.111423	0.363326	-0.034913	0.271043	-0.369567	0.268521	0.431743	-0.279438	0.30585	0.428355	0.30585	0.406367	0.195369	0.149533	-0.106529	0.0393396	0.18029	-0.246422	0.18029	-0.442685	0.0131322	0.0149328	0.424145	0.418777	-0.47839	0.00263917	-0.488464	-0.00736683	0.203746	-0.118534	0.0716009	0.255517	0.19695	-0.118882
altitude														0.0304288	-0.603686	-0.603659	-0.980818	-0.504481	-0.715561	0.274962	-0.926664	-0.976685	-0.078892	-0.960504	-0.966949	-0.960504	-0.977215	-0.0250604	0.0759619	0.1883	0.259736	0.0525534	0.763692	0.0525534	0.858664	0.170384	0.180751	-0.0939704	-0.083028	0.697312	0.235808	0.622199	-0.15468	-0.158793	0.109721	-0.144251	-0.129298	-0.0739145	0.406059
aspect															-0.0432237	-0.0432161	-0.0376123	-0.158422	-0.034932	-0.136982	-0.0787315	-0.00677672	-0.160709	-0.0606575	-0.0284327	-0.0606575	-0.0147241	0.174033	0.167045	0.00880899	0.0393446	0.174054	0.0306511	0.174054	0.00191374	0.0223478	0.0236562	-0.018463	-0.0217034	-0.00483808	0.0215654	-0.0241905	0.0199421	0.0067115	-0.0372998	0.0482469	0.00826732	0.0125213	0.0142289
bd_0-5																0.99997	0.587532	0.524359	0.371687	0.162445	0.659969	0.540096	0.367335	0.644328	0.555215	0.644328	0.544755	-0.300337	-0.34886	-0.118925	-0.15038	-0.335866	-0.530815	-0.335866	-0.488927	-0.209476	-0.22147	0.030459	0.0274533	-0.420074	-0.218876	-0.304232	0.569524	0.464892	0.113739	-0.080739	0.568831	0.180336	-0.199552
bd_5-15																	0.58751	0.524333	0.371628	0.162448	0.659948	0.54008	0.367321	0.644308	0.555197	0.644308	0.544733	-0.300336	-0.34886	-0.118903	-0.150379	-0.335861	-0.530808	-0.335861	-0.488909	-0.209573	-0.221571	0.0304567	0.0274422	-0.420092	-0.218855	-0.304242	0.569441	0.464836	0.113766	-0.0807413	0.568776	0.180265	-0.199583
bio1																		0.579211	0.773263	-0.249592	0.950876	0.975225	0.130993	0.977518	0.975927	0.977518	0.984007	-0.0317438	-0.146628	-0.146266	-0.369551	-0.121106	-0.723407	-0.121106	-0.801151	-0.150683	-0.160506	0.0898116	0.0790788	-0.717266	-0.19718	-0.632162	0.716837	0.477071	-0.106522	0.133765	0.873728	0.338654	-0.424514
bio2																			0.564199	0.51502	0.762108	0.425086	0.829126	0.691995	0.514143	0.691995	0.480667	-0.741631	-0.809407	-0.0918453	-0.513657	-0.809882	-0.460035	-0.809882	-0.287321	-0.166738	-0.175425	0.0357698	0.0331475	-0.41032	-0.0677556	-0.198662	0.132003	0.18506	0.207461	-0.192599	0.112747	0.0701604	-0.174783
bio3																				-0.331333	0.708378	0.746872	0.0597927	0.732863	0.771787	0.732863	0.786429	0.0199898	-0.102699	0.0388664	-0.517791	-0.0836129	-0.403919	-0.0836129	-0.539654	-0.00279472	-0.0104632	0.135779	0.127994	-0.638005	0.0161166	-0.554852	0.103414	0.106342	-0.105235	0.110958	0.0878097	0.0469002	-0.339256
bio4																					0.0431513	-0.398738	0.901417	-0.0692119	-0.330565	-0.0692119	-0.379939	-0.915815	-0.851201	-0.133434	0.00419222	-0.87252	-0.0413659	-0.87252	0.321642	-0.173828	-0.175654	-0.0647254	-0.0583568	0.266098	-0.0935289	0.425758	0.0360948	0.106638	0.413475	-0.413025	0.0295956	0.0314839	0.219092
bio5																						0.892525	0.411427	0.992904	0.915169	0.992904	0.907205	-0.317025	-0.42014	-0.181519	-0.401094	-0.398537	-0.749572	-0.398537	-0.723287	-0.207643	-0.218456	0.088459	0.0790136	-0.671639	-0.216944	-0.534864	0.170347	0.195918	0.0145047	0.0199942	0.141542	0.0845445	-0.358983
bio6																							-0.0438487	0.937595	0.981433	0.937595	0.995429	0.122381	0.0052912	-0.133373	-0.313724	0.0366422	-0.690489	0.0366422	-0.82407	-0.127017	-0.136002	0.11709	0.105479	-0.728071	-0.184509	-0.680873	0.14207	0.136271	-0.165458	0.198229	0.118435	0.0665191	-0.415458
bio7																								0.304626	0.0438346	0.304626	-0.00209236	-0.949592	-0.941378	-0.132557	-0.254475	-0.956882	-0.264992	-0.956882	0.0631946	-0.202546	-0.208296	-0.041176	-0.0385832	-0.0131197	-0.106776	0.194107	0.0902326	0.158597	0.366512	-0.356321	0.0741884	0.0528492	0.0444084
bio8																									0.949789	1	0.948828	-0.204762	-0.312297	-0.175211	-0.382372	-0.289073	-0.756375	-0.289073	-0.768386	-0.19389	-0.204637	0.0895759	0.0794155	-0.689822	-0.219214	-0.57373	0.166209	0.182976	-0.0320491	0.0674531	0.137587	0.0800773	-0.385201
bio9																										0.949789	0.9858	0.0394962	-0.0806815	-0.137753	-0.367939	-0.0513654	-0.663122	-0.0513654	-0.791041	-0.121797	-0.131063	0.12435	0.113409	-0.732729	-0.174806	-0.674913	0.143782	0.143783	-0.146567	0.177254	0.12163	0.0685517	-0.409719
bio10																											0.948828	-0.204762	-0.312297	-0.175211	-0.382372	-0.289073	-0.756375	-0.289073	-0.768386	-0.19389	-0.204637	0.0895759	0.0794155	-0.689822	-0.219214	-0.57373	0.166209	0.182976	-0.0320491	0.0674531	0.137587	0.0800773	-0.385201
bio11																												0.0962731	-0.0238604	-0.120313	-0.355698	0.00459357	-0.686939	0.00459357	-0.814762	-0.122778	-0.132104	0.108161	0.0967704	-0.72797	-0.169794	-0.669928	0.142401	0.136641	-0.159859	0.191657	0.118525	0.0648631	-0.424567
bio12																													0.985388	0.121808	0.209237	0.991538	0.170152	0.991538	-0.153351	0.169913	0.172755	-0.0430348	-0.0466194	0.0291635	0.0422189	-0.183679	-0.0885111	-0.17209	-0.392033	0.391074	-0.080253	-0.0707684	-0.124683
bio13																														0.0967203	0.330889	0.997089	0.198663	0.997089	-0.102082	0.16637	0.169622	-0.0624651	-0.0642324	0.140308	0.0323493	-0.0750423	-0.104449	-0.186129	-0.366609	0.360909	-0.0923815	-0.0774799	-0.0740455
bio14																															-0.204719	0.0985348	0.473715	0.0985348	0.364171	0.171437	0.174631	-0.0763885	-0.0718371	0.122984	0.0466711	0.073055	-0.0687866	-0.10833	-0.0917673	0.0991111	-0.059266	-0.0572408	-0.0171358
bio15																																0.308146	-0.0644923	0.308146	-0.0643869	-0.0179526	-0.0159913	-0.0334071	-0.0299067	0.329474	-0.104949	0.283034	-0.058948	-0.0527251	0.0379117	-0.0539578	-0.0441199	-0.0210551	0.178358
bio16																																	0.193811	1	-0.115261	0.168	0.171456	-0.0475503	-0.0501484	0.0974271	0.0350009	-0.121106	-0.0987929	-0.178544	-0.368737	0.364517	-0.0876786	-0.0727706	-0.0780893
bio17																																		0.193811	0.851919	0.226127	0.235978	-0.0626571	-0.0541116	0.432923	0.257802	0.326747	-0.148894	-0.175102	-0.0341208	0.00818694	-0.120318	-0.0763708	0.267623
bio18																																			-0.115261	0.168	0.171456	-0.0475503	-0.0501484	0.0974271	0.0350009	-0.121106	-0.0987929	-0.178544	-0.368737	0.364517	-0.0876786	-0.0727706	-0.0780893
bio19																																				0.133126	0.1428	-0.0985522	-0.0883142	0.593228	0.209319	0.54849	-0.117346	-0.12557	0.110712	-0.128776	-0.102584	-0.0600733	0.31885
cfv_0-5																																					0.995027	-0.226798	-0.224865	0.0399778	0.0738491	-0.0876329	-0.194251	-0.236227	-0.0867029	0.0866456	-0.127737	0.018918	0.0679296
cfv_5-15																																						-0.232251	-0.230313	0.0445509	0.0789907	-0.0814175	-0.205258	-0.24277	-0.087153	0.0871367	-0.137255	0.014229	0.0705319
clay_0-5																																							0.986733	-0.224817	0.114599	-0.138737	0.0226284	0.216292	0.00342009	-0.0570189	0.0226936	0.0765046	-0.0100946
clay_5-15																																								-0.212291	0.115874	-0.128041	0.01272	0.211448	0.00565188	-0.0602573	0.0128322	0.0690275	-0.00761434
dis_to_resident																																									-0.06607	0.796158	-0.469791	-0.436249	0.045118	-0.0519863	-0.666004	-0.411184	0.182901
dis_to_river																																										0.0573285	-0.142224	-0.188928	-0.141445	0.135243	-0.163747	-0.0124721	0.0948478
dis_to_road																																											-0.346513	-0.296751	0.119085	-0.117434	-0.546949	-0.339585	0.228584
lst_day_max																																												0.99969	0.674774	0.784026	0.999909	0.999815	0.780345
lst_day_mean																																													0.687509	0.770939	0.99967	0.999592	0.781167
lst_day_min																																														0.0921839	0.674709	0.675107	0.585734
lst_day_std																																															0.783827	0.783246	0.560328
lst_night_max																																																0.999904	0.780906
lst_night_mean																																																	0.788359
lst_night_min
lst_night_std
oc_0-5
oc_5-15
sand_0-5
sand_5-15
slope
soil_type
twi
vegetation_type
[truncated: 9 more columns]
